# Supplementary material for: Influence of Osteopathic Manipulative Treatment on the Quality of Life and the Intensity of Lumbopelvic Pain in Pregnant Women in the Third Trimester: A Prospective Observational Study
Source: Healthcare (Basel). 2023 Sep 14;11(18):2538. doi: 10.3390/healthcare11182538 (PMC10530515; doi:10.3390/healthcare11182538)
Supplement: Supplementary file 1 [file healthcare-11-02538-s001.zip]

Archive with 1 entries (1 files):
- healthcare-2541270-supplementary.pdf
